# Supplementary material for: Quantitative time-resolved analysis reveals intricate, differential regulation of standard- and immuno-proteasomes
Source: eLife. 2015 Sep 22;4:e07545. doi: 10.7554/eLife.07545 (PMC4611054; doi:10.7554/eLife.07545)
Supplement: Figure 2—source data 1. — All models shown in Figure 2F–J (M5–M9) are provided as SBML (Systems Biology Markup Language) model files, which can be used for model inference and numerical analysis. A description of the SBML format is provided via the BioModels Database (https://www.ebi.ac.uk/biomodels-main). DOI: http://dx.doi.org/10.7554/eLife.07545.010 [file elife07545s001.zip]

Archive with 14 entries (11 files):
- SBML_models/
- SBML_models/model_M5.sbml
- __MACOSX/
- __MACOSX/SBML_models/
- __MACOSX/SBML_models/._model_M5.sbml
- SBML_models/model_M6.sbml
- __MACOSX/SBML_models/._model_M6.sbml
- SBML_models/model_M7.sbml
- __MACOSX/SBML_models/._model_M7.sbml
- SBML_models/model_M8.sbml
- __MACOSX/SBML_models/._model_M8.sbml
- SBML_models/model_M9.sbml
- __MACOSX/SBML_models/._model_M9.sbml
- __MACOSX/._SBML_models
