# Supplementary material for: Quantitative time-resolved analysis reveals intricate, differential regulation of standard- and immuno-proteasomes
Source: eLife. 2015 Sep 22;4:e07545. doi: 10.7554/eLife.07545 (PMC4611054; doi:10.7554/eLife.07545)
Supplement: Figure 2—source data 1. — All models shown in Figure 2F–J (M5–M9) are provided as SBML (Systems Biology Markup Language) model files, which can be used for model inference and numerical analysis. A description of the SBML format is provided via the BioModels Database (https://www.ebi.ac.uk/biomodels-main). DOI: http://dx.doi.org/10.7554/eLife.07545.010 [file elife07545s001.zip › SBML_models/model_M9.sbml]

<?xml version='1.0' encoding='UTF-8' standalone='no'?>
<!-- Created by Mendel version 1.0 on 2015-54-29 at 10:54:43 BST with JSBML version 1.1-alpha. -->
<sbml xmlns="http://www.sbml.org/sbml/level3/version1/core" xmlns:layout="http://www.sbml.org/sbml/level3/version1/layout/version1" level="3" version="1" layout:required="false">
  <model id="sbmlmodel_roko4CohEeWdqKFB0p3k1Q" name="SIproteasome">
    <listOfCompartments>
      <compartment id="chamber" constant="true" spatialDimensions="3" name="chamber"/>
    </listOfCompartments>
    <listOfSpecies>
      <species id="s00" initialConcentration="0" constant="false" hasOnlySubstanceUnits="true" name="Sout" boundaryCondition="false" compartment="chamber"/>
      <species id="s01" constant="false" hasOnlySubstanceUnits="true" name="G1" boundaryCondition="false" compartment="chamber"/>
      <species id="s02" constant="false" hasOnlySubstanceUnits="true" name="G2" boundaryCondition="false" compartment="chamber"/>
      <species id="s03" constant="false" hasOnlySubstanceUnits="true" name="Sin" boundaryCondition="false" compartment="chamber"/>
      <species id="s04" constant="false" hasOnlySubstanceUnits="true" name="G1_Sout" boundaryCondition="false" compartment="chamber"/>
      <species id="s05" constant="false" hasOnlySubstanceUnits="true" name="G2_S" boundaryCondition="false" compartment="chamber"/>
      <species id="s06" constant="false" hasOnlySubstanceUnits="true" name="Ereg" boundaryCondition="false" compartment="chamber"/>
      <species id="s07" constant="false" hasOnlySubstanceUnits="true" name="Ereg_S" boundaryCondition="false" compartment="chamber"/>
      <species id="s09" constant="false" hasOnlySubstanceUnits="true" name="Pout" boundaryCondition="false" compartment="chamber"/>
      <species id="s10" constant="false" hasOnlySubstanceUnits="true" name="Pin" boundaryCondition="false" compartment="chamber"/>
      <species id="s11" constant="false" hasOnlySubstanceUnits="true" name="G1_Pout" boundaryCondition="false" compartment="chamber"/>
      <species id="s12" constant="false" hasOnlySubstanceUnits="true" name="G2_P" boundaryCondition="false" compartment="chamber"/>
      <species id="s13" constant="false" hasOnlySubstanceUnits="true" name="Ereg_P" boundaryCondition="false" compartment="chamber"/>
      <species id="s14" constant="false" hasOnlySubstanceUnits="true" name="Ifree" boundaryCondition="false" compartment="chamber"/>
      <species id="s15" constant="false" hasOnlySubstanceUnits="true" name="IS" boundaryCondition="false" compartment="chamber"/>
      <species id="s16" constant="false" hasOnlySubstanceUnits="true" name="IP" boundaryCondition="false" compartment="chamber"/>
    </listOfSpecies>
    <listOfParameters>
      <parameter id="p00" constant="true" name="kon"/>
      <parameter id="p01" constant="true" name="koff"/>
      <parameter id="p02" constant="true" name="vin0"/>
      <parameter id="p03" constant="true" name="tau"/>
      <parameter id="p04" constant="true" name="inact"/>
      <parameter id="p05" constant="true" name="vout"/>
      <parameter id="p06" constant="true" name="kEon"/>
      <parameter id="p07" constant="true" name="kEoff"/>
      <parameter id="p08" constant="true" name="C"/>
      <parameter id="p09" constant="true" name="Xenh"/>
      <parameter id="p10" constant="true" name="kp"/>
      <parameter id="p11" constant="true" name="KaS"/>
      <parameter id="p12" constant="true" name="KiS"/>
      <parameter id="p13" constant="true" name="KaP"/>
      <parameter id="p14" constant="true" name="KiP"/>
      <parameter id="p15" constant="true" name="alpha"/>
      <parameter id="p16" constant="true" name="inact2"/>
      <parameter id="p17" constant="true" name="inact3"/>
      <parameter id="p18" constant="true" name="inact4"/>
      <parameter id="p19" constant="true" name="beta"/>
      <parameter id="p20" constant="true" name="ni"/>
      <parameter id="p21" constant="true" name="na"/>
      <parameter id="p22" constant="true" name="kIon"/>
      <parameter id="p23" constant="true" name="kIoff"/>
      <parameter id="p24" constant="true" name="h"/>
      <parameter id="p25" constant="true" name="Yinh"/>
      <parameter id="p26" constant="false" name="vin"/>
      <parameter id="p27" constant="false" name="vout" value="0"/>
      <parameter id="p28" constant="false" name="P" value="0"/>
      <parameter id="p29" constant="false" name="S"/>
      <parameter id="p30" constant="false" name="x"/>
      <parameter id="p31" constant="false" name="hydrolysis"/>
    </listOfParameters>
    <listOfRules>
      <assignmentRule variable="p26">
        <math xmlns="http://www.w3.org/1998/Math/MathML">        
          <apply>
            <times/>
            <apply>
              <times/>
              <ci> p02 </ci>
              <apply>
                <plus/>
                <cn type="real"> 1 </cn>
                <apply>
                  <divide/>
                  <apply>
                    <divide/>
                    <apply>
                      <times/>
                      <ci> p09 </ci>
                      <apply>
                        <plus/>
                        <ci> s07 </ci>
                        <ci> s13 </ci>
                      </apply>
                    </apply>
                    <apply>
                      <times/>
                      <cn type="integer"> 2 </cn>
                      <ci> chamber </ci>
                    </apply>
                  </apply>
                  <apply>
                    <plus/>
                    <cn type="real"> 1 </cn>
                    <apply>
                      <divide/>
                      <apply>
                        <times/>
                        <ci> p25 </ci>
                        <apply>
                          <plus/>
                          <ci> s15 </ci>
                          <ci> s16 </ci>
                        </apply>
                      </apply>
                      <apply>
                        <plus/>
                        <apply>
                          <plus/>
                          <ci> s14 </ci>
                          <ci> s15 </ci>
                        </apply>
                        <ci> s16 </ci>
                      </apply>
                    </apply>
                  </apply>
                </apply>
              </apply>
            </apply>
            <apply>
              <tanh/>
              <apply>
                <minus/>
                <apply>
                  <minus/>
                  <apply>
                    <times/>
                    <ci> chamber </ci>
                    <ci> p08 </ci>
                  </apply>
                  <ci> s03 </ci>
                </apply>
                <ci> s10 </ci>
              </apply>
            </apply>
          </apply>
        </math>
            </assignmentRule>
      <assignmentRule variable="p27">
        <math xmlns="http://www.w3.org/1998/Math/MathML">        
          <apply>
            <times/>
            <ci> p27 </ci>
            <apply>
              <plus/>
              <cn type="real"> 1 </cn>
              <apply>
                <divide/>
                <apply>
                  <divide/>
                  <apply>
                    <times/>
                    <ci> p09 </ci>
                    <apply>
                      <plus/>
                      <ci> s07 </ci>
                      <ci> s13 </ci>
                    </apply>
                  </apply>
                  <apply>
                    <times/>
                    <cn type="integer"> 2 </cn>
                    <ci> chamber </ci>
                  </apply>
                </apply>
                <apply>
                  <plus/>
                  <cn type="real"> 1 </cn>
                  <apply>
                    <divide/>
                    <apply>
                      <times/>
                      <ci> p25 </ci>
                      <apply>
                        <plus/>
                        <ci> s15 </ci>
                        <ci> s16 </ci>
                      </apply>
                    </apply>
                    <apply>
                      <plus/>
                      <apply>
                        <plus/>
                        <ci> s14 </ci>
                        <ci> s15 </ci>
                      </apply>
                      <ci> s16 </ci>
                    </apply>
                  </apply>
                </apply>
              </apply>
            </apply>
          </apply>
        </math>
            </assignmentRule>
      <assignmentRule variable="p28">
        <math xmlns="http://www.w3.org/1998/Math/MathML">        
          <apply>
            <divide/>
            <ci> s10 </ci>
            <ci> chamber </ci>
          </apply>
        </math>
            </assignmentRule>
      <assignmentRule variable="p29">
        <math xmlns="http://www.w3.org/1998/Math/MathML">        
          <apply>
            <divide/>
            <ci> s03 </ci>
            <ci> chamber </ci>
          </apply>
        </math>
            </assignmentRule>
      <assignmentRule variable="p30">
        <math xmlns="http://www.w3.org/1998/Math/MathML">        
          <apply>
            <plus/>
            <apply>
              <plus/>
              <apply>
                <plus/>
                <apply>
                  <plus/>
                  <apply>
                    <plus/>
                    <apply>
                      <plus/>
                      <apply>
                        <plus/>
                        <apply>
                          <plus/>
                          <cn type="integer"> 1 </cn>
                          <apply>
                            <divide/>
                            <apply>
                              <power/>
                              <ci> p29 </ci>
                              <ci> p21 </ci>
                            </apply>
                            <ci> p11 </ci>
                          </apply>
                        </apply>
                        <apply>
                          <divide/>
                          <apply>
                            <power/>
                            <ci> p29 </ci>
                            <ci> p20 </ci>
                          </apply>
                          <ci> p12 </ci>
                        </apply>
                      </apply>
                      <apply>
                        <divide/>
                        <apply>
                          <power/>
                          <ci> p28 </ci>
                          <ci> p21 </ci>
                        </apply>
                        <ci> p13 </ci>
                      </apply>
                    </apply>
                    <apply>
                      <divide/>
                      <apply>
                        <power/>
                        <ci> p28 </ci>
                        <ci> p20 </ci>
                      </apply>
                      <ci> p14 </ci>
                    </apply>
                  </apply>
                  <apply>
                    <divide/>
                    <apply>
                      <power/>
                      <ci> p29 </ci>
                      <apply>
                        <plus/>
                        <ci> p20 </ci>
                        <ci> p21 </ci>
                      </apply>
                    </apply>
                    <apply>
                      <times/>
                      <apply>
                        <times/>
                        <ci> p15 </ci>
                        <ci> p11 </ci>
                      </apply>
                      <ci> p12 </ci>
                    </apply>
                  </apply>
                </apply>
                <apply>
                  <divide/>
                  <apply>
                    <power/>
                    <ci> p28 </ci>
                    <apply>
                      <plus/>
                      <ci> p20 </ci>
                      <ci> p21 </ci>
                    </apply>
                  </apply>
                  <apply>
                    <times/>
                    <apply>
                      <times/>
                      <ci> p15 </ci>
                      <ci> p13 </ci>
                    </apply>
                    <ci> p14 </ci>
                  </apply>
                </apply>
              </apply>
              <apply>
                <times/>
                <apply>
                  <times/>
                  <apply>
                    <divide/>
                    <apply>
                      <times/>
                      <apply>
                        <power/>
                        <ci> p29 </ci>
                        <ci> p21 </ci>
                      </apply>
                      <apply>
                        <power/>
                        <ci> p28 </ci>
                        <ci> p20 </ci>
                      </apply>
                    </apply>
                    <ci> p15 </ci>
                  </apply>
                  <ci> p11 </ci>
                </apply>
                <ci> p14 </ci>
              </apply>
            </apply>
            <apply>
              <divide/>
              <apply>
                <times/>
                <apply>
                  <power/>
                  <ci> p29 </ci>
                  <ci> p20 </ci>
                </apply>
                <apply>
                  <power/>
                  <ci> p28 </ci>
                  <ci> p21 </ci>
                </apply>
              </apply>
              <apply>
                <times/>
                <apply>
                  <times/>
                  <ci> p15 </ci>
                  <ci> p13 </ci>
                </apply>
                <ci> p12 </ci>
              </apply>
            </apply>
          </apply>
        </math>
            </assignmentRule>
      <assignmentRule variable="p31">
        <math xmlns="http://www.w3.org/1998/Math/MathML">        
          <apply>
            <divide/>
            <apply>
              <times/>
              <apply>
                <times/>
                <apply>
                  <divide/>
                  <apply>
                    <times/>
                    <apply>
                      <times/>
                      <cn type="real"> 2 </cn>
                      <ci> p21 </ci>
                    </apply>
                    <ci> p10 </ci>
                  </apply>
                  <ci> p11 </ci>
                </apply>
                <apply>
                  <power/>
                  <ci> p29 </ci>
                  <ci> p21 </ci>
                </apply>
              </apply>
              <apply>
                <plus/>
                <apply>
                  <plus/>
                  <cn type="real"> 1 </cn>
                  <apply>
                    <divide/>
                    <apply>
                      <times/>
                      <apply>
                        <power/>
                        <ci> p29 </ci>
                        <ci> p20 </ci>
                      </apply>
                      <ci> p19 </ci>
                    </apply>
                    <apply>
                      <times/>
                      <ci> p12 </ci>
                      <ci> p15 </ci>
                    </apply>
                  </apply>
                </apply>
                <apply>
                  <divide/>
                  <apply>
                    <times/>
                    <apply>
                      <power/>
                      <ci> p28 </ci>
                      <ci> p20 </ci>
                    </apply>
                    <ci> p19 </ci>
                  </apply>
                  <apply>
                    <times/>
                    <ci> p14 </ci>
                    <ci> p15 </ci>
                  </apply>
                </apply>
              </apply>
            </apply>
            <ci> p30 </ci>
          </apply>
        </math>
            </assignmentRule>
    </listOfRules>
    <listOfReactions>
      <reaction id="reaction_6pSZ0Cv0EeWgNr5H17dhXg" name="r00" reversible="false" fast="false" compartment="chamber">
        <listOfReactants>
          <speciesReference id="reactantspeciesreference_6ADggCv9EeWmKc8Sep3SZg" constant="true" species="s00"/>
          <speciesReference id="reactantspeciesreference_V2o68CwAEeW4gJPPHbb_Ew" constant="true" species="s01"/>
        </listOfReactants>
        <listOfProducts>
          <speciesReference id="productspeciesreference_EXPWwCv_EeWmKc8Sep3SZg" constant="true" species="s04"/>
        </listOfProducts>
        <kineticLaw>
          <math xmlns="http://www.w3.org/1998/Math/MathML">          
            <apply>
              <times/>
              <apply>
                <times/>
                <ci> s00 </ci>
                <ci> s01 </ci>
              </apply>
              <ci> p00 </ci>
            </apply>
          </math>
                </kineticLaw>
      </reaction>
      <reaction id="reaction_83unUCv0EeWgNr5H17dhXg" name="r01" reversible="false" fast="false" compartment="chamber">
        <listOfReactants>
          <speciesReference id="reactantspeciesreference_QR7VMCwAEeW4gJPPHbb_Ew" constant="true" species="s04"/>
        </listOfReactants>
        <listOfProducts>
          <speciesReference id="productspeciesreference_WkDakCwAEeW4gJPPHbb_Ew" constant="true" species="s01"/>
        </listOfProducts>
        <kineticLaw>
          <math xmlns="http://www.w3.org/1998/Math/MathML">          
            <apply>
              <times/>
              <ci> s04 </ci>
              <apply>
                <plus/>
                <ci> p01 </ci>
                <ci> p26 </ci>
              </apply>
            </apply>
          </math>
                </kineticLaw>
      </reaction>
      <reaction id="reaction_916G0Cv0EeWgNr5H17dhXg" name="r02" reversible="false" fast="false" compartment="chamber">
        <listOfReactants>
          <speciesReference id="reactantspeciesreference_iQ6qUCwAEeW4gJPPHbb_Ew" constant="true" species="s01"/>
          <speciesReference id="reactantspeciesreference_nGaZoCwAEeW4gJPPHbb_Ew" constant="true" species="s09"/>
        </listOfReactants>
        <listOfProducts>
          <speciesReference id="productspeciesreference_qctnECwAEeW4gJPPHbb_Ew" constant="true" species="s11"/>
        </listOfProducts>
        <kineticLaw>
          <math xmlns="http://www.w3.org/1998/Math/MathML">          
            <apply>
              <times/>
              <apply>
                <times/>
                <ci> s09 </ci>
                <ci> s01 </ci>
              </apply>
              <ci> p00 </ci>
            </apply>
          </math>
                </kineticLaw>
      </reaction>
      <reaction id="reaction___WVkCv0EeWgNr5H17dhXg" name="r03" reversible="false" fast="false" compartment="chamber">
        <listOfReactants>
          <speciesReference id="reactantspeciesreference_MUJ_MCynEeW4gJPPHbb_Ew" constant="true" species="s11"/>
        </listOfReactants>
        <listOfProducts>
          <speciesReference id="productspeciesreference_Q9xNoCynEeW4gJPPHbb_Ew" constant="true" species="s01"/>
        </listOfProducts>
        <kineticLaw>
          <math xmlns="http://www.w3.org/1998/Math/MathML">          
            <apply>
              <times/>
              <ci> s11 </ci>
              <apply>
                <plus/>
                <ci> p01 </ci>
                <ci> p26 </ci>
              </apply>
            </apply>
          </math>
                </kineticLaw>
      </reaction>
      <reaction id="reaction_8E41ICv0EeWgNr5H17dhXg" name="r04" reversible="false" fast="false" compartment="chamber">
        <listOfReactants>
          <speciesReference id="reactantspeciesreference_el9hoCynEeW4gJPPHbb_Ew" constant="true" species="s02"/>
          <speciesReference id="reactantspeciesreference_hQM6UCynEeW4gJPPHbb_Ew" constant="true" species="s03"/>
        </listOfReactants>
        <listOfProducts>
          <speciesReference id="productspeciesreference_lzm0ECynEeW4gJPPHbb_Ew" constant="true" species="s05"/>
        </listOfProducts>
        <kineticLaw>
          <math xmlns="http://www.w3.org/1998/Math/MathML">          
            <apply>
              <times/>
              <apply>
                <divide/>
                <apply>
                  <times/>
                  <ci> s03 </ci>
                  <ci> s02 </ci>
                </apply>
                <ci> chamber </ci>
              </apply>
              <ci> p03 </ci>
            </apply>
          </math>
                </kineticLaw>
      </reaction>
      <reaction id="reaction_DypyECv1EeWgNr5H17dhXg" name="r05" reversible="false" fast="false" compartment="chamber">
        <listOfReactants>
          <speciesReference id="reactantspeciesreference_wQUqkCynEeW4gJPPHbb_Ew" constant="true" species="s05"/>
        </listOfReactants>
        <listOfProducts>
          <speciesReference id="productspeciesreference_zOEOECynEeW4gJPPHbb_Ew" constant="true" species="s02"/>
        </listOfProducts>
        <kineticLaw>
          <math xmlns="http://www.w3.org/1998/Math/MathML">          
            <apply>
              <times/>
              <ci> s05 </ci>
              <ci> p27 </ci>
            </apply>
          </math>
                </kineticLaw>
      </reaction>
      <reaction id="reaction_FGYDwCv1EeWgNr5H17dhXg" name="r06" reversible="false" fast="false" compartment="chamber">
        <listOfReactants>
          <speciesReference id="reactantspeciesreference_876MYCynEeW4gJPPHbb_Ew" constant="true" species="s02"/>
          <speciesReference id="reactantspeciesreference_CdCSoCyoEeW4gJPPHbb_Ew" constant="true" species="s10"/>
        </listOfReactants>
        <listOfProducts>
          <speciesReference id="productspeciesreference_EdCbgCyoEeW4gJPPHbb_Ew" constant="true" species="s12"/>
        </listOfProducts>
        <kineticLaw>
          <math xmlns="http://www.w3.org/1998/Math/MathML">          
            <apply>
              <times/>
              <apply>
                <divide/>
                <apply>
                  <times/>
                  <ci> s10 </ci>
                  <ci> s02 </ci>
                </apply>
                <ci> chamber </ci>
              </apply>
              <ci> p03 </ci>
            </apply>
          </math>
                </kineticLaw>
      </reaction>
      <reaction id="reaction_CwGv8Cv1EeWgNr5H17dhXg" name="r07" reversible="false" fast="false" compartment="chamber">
        <listOfReactants>
          <speciesReference id="reactantspeciesreference_PD5sgCyoEeW4gJPPHbb_Ew" constant="true" species="s03"/>
          <speciesReference id="reactantspeciesreference_ZrbE0CyoEeW4gJPPHbb_Ew" constant="true" species="s06"/>
        </listOfReactants>
        <listOfProducts>
          <speciesReference id="productspeciesreference_Rr4bYCyoEeW4gJPPHbb_Ew" constant="true" species="s07"/>
        </listOfProducts>
        <kineticLaw>
          <math xmlns="http://www.w3.org/1998/Math/MathML">          
            <apply>
              <times/>
              <apply>
                <divide/>
                <apply>
                  <times/>
                  <ci> s03 </ci>
                  <ci> s06 </ci>
                </apply>
                <ci> chamber </ci>
              </apply>
              <ci> p06 </ci>
            </apply>
          </math>
                </kineticLaw>
      </reaction>
      <reaction id="reaction_KCk4ACv1EeWgNr5H17dhXg" name="r08" reversible="false" fast="false" compartment="chamber">
        <listOfReactants>
          <speciesReference id="reactantspeciesreference_hpfHkCyoEeW4gJPPHbb_Ew" constant="true" species="s07"/>
        </listOfReactants>
        <listOfProducts>
          <speciesReference id="productspeciesreference_l9y1YCyoEeW4gJPPHbb_Ew" constant="true" species="s03"/>
          <speciesReference id="productspeciesreference_pgybACyoEeW4gJPPHbb_Ew" constant="true" species="s06"/>
        </listOfProducts>
        <kineticLaw>
          <math xmlns="http://www.w3.org/1998/Math/MathML">          
            <apply>
              <times/>
              <ci> s07 </ci>
              <ci> p07 </ci>
            </apply>
          </math>
                </kineticLaw>
      </reaction>
      <reaction id="reaction_LqVgACv1EeWgNr5H17dhXg" name="r09" reversible="false" fast="false" compartment="chamber">
        <listOfReactants>
          <speciesReference id="reactantspeciesreference_xd6CkCyoEeW4gJPPHbb_Ew" constant="true" species="s06"/>
          <speciesReference id="reactantspeciesreference_RLz_wCypEeW4gJPPHbb_Ew" constant="true" species="s10"/>
        </listOfReactants>
        <listOfProducts>
          <speciesReference id="productspeciesreference_MpGBgCypEeW4gJPPHbb_Ew" constant="true" species="s13"/>
        </listOfProducts>
        <kineticLaw>
          <math xmlns="http://www.w3.org/1998/Math/MathML">          
            <apply>
              <times/>
              <apply>
                <divide/>
                <apply>
                  <times/>
                  <ci> s10 </ci>
                  <ci> s06 </ci>
                </apply>
                <ci> chamber </ci>
              </apply>
              <ci> p06 </ci>
            </apply>
          </math>
                </kineticLaw>
      </reaction>
      <reaction id="reaction_O7fHsCv1EeWgNr5H17dhXg" name="r10" reversible="false" fast="false" compartment="chamber">
        <listOfReactants>
          <speciesReference id="reactantspeciesreference_mVBNICypEeW4gJPPHbb_Ew" constant="true" species="s13"/>
        </listOfReactants>
        <listOfProducts>
          <speciesReference id="productspeciesreference_hjKAoCypEeW4gJPPHbb_Ew" constant="true" species="s06"/>
          <speciesReference id="productspeciesreference_o_2WICypEeW4gJPPHbb_Ew" constant="true" species="s10"/>
        </listOfProducts>
        <kineticLaw>
          <math xmlns="http://www.w3.org/1998/Math/MathML">          
            <apply>
              <times/>
              <ci> s13 </ci>
              <ci> p07 </ci>
            </apply>
          </math>
                </kineticLaw>
      </reaction>
      <reaction id="reaction_TXVn8Cv1EeWgNr5H17dhXg" name="r11" reversible="false" fast="false" compartment="chamber">
        <listOfReactants>
          <speciesReference id="reactantspeciesreference_z8ZBwCypEeW4gJPPHbb_Ew" constant="true" species="s12"/>
        </listOfReactants>
        <listOfProducts>
          <speciesReference id="productspeciesreference_xnj4YCypEeW4gJPPHbb_Ew" constant="true" species="s02"/>
        </listOfProducts>
        <kineticLaw>
          <math xmlns="http://www.w3.org/1998/Math/MathML">          
            <apply>
              <times/>
              <ci> s12 </ci>
              <ci> p27 </ci>
            </apply>
          </math>
                </kineticLaw>
      </reaction>
      <reaction id="reaction_UhV88Cv1EeWgNr5H17dhXg" name="r12" reversible="false" fast="false" compartment="chamber">
        <listOfReactants>
          <speciesReference id="reactantspeciesreference_N8qswCyqEeW4gJPPHbb_Ew" constant="true" species="s15"/>
        </listOfReactants>
        <listOfProducts>
          <speciesReference id="productspeciesreference_PTiZECyqEeW4gJPPHbb_Ew" constant="true" species="s14"/>
        </listOfProducts>
        <kineticLaw>
          <math xmlns="http://www.w3.org/1998/Math/MathML">          
            <apply>
              <times/>
              <ci> s15 </ci>
              <ci> p23 </ci>
            </apply>
          </math>
                </kineticLaw>
      </reaction>
      <reaction id="reaction_Ve5KUCv1EeWgNr5H17dhXg" name="r13" reversible="false" fast="false" compartment="chamber">
        <listOfReactants>
          <speciesReference id="reactantspeciesreference_WK4rYCyqEeW4gJPPHbb_Ew" constant="true" species="s16"/>
        </listOfReactants>
        <listOfProducts>
          <speciesReference id="productspeciesreference_W1E34CyqEeW4gJPPHbb_Ew" constant="true" species="s14"/>
        </listOfProducts>
        <kineticLaw>
          <math xmlns="http://www.w3.org/1998/Math/MathML">          
            <apply>
              <times/>
              <ci> s16 </ci>
              <ci> p23 </ci>
            </apply>
          </math>
                </kineticLaw>
      </reaction>
      <reaction id="reaction_asSaAyyqEeW4gJPPHbb_Ew" name="r14" reversible="false" fast="false" compartment="chamber">
        <listOfReactants>
          <speciesReference id="reactantspeciesreference_kxxcQCyqEeW4gJPPHbb_Ew" constant="true" species="s14"/>
          <speciesReference id="reactantspeciesreference_7Y1oYCytEeW4gJPPHbb_Ew" constant="true" species="s00" stoichiometry="10000"/>
        </listOfReactants>
        <listOfProducts>
          <speciesReference id="productspeciesreference_lVWDYCyqEeW4gJPPHbb_Ew" constant="true" species="s15"/>
        </listOfProducts>
        <kineticLaw>
          <math xmlns="http://www.w3.org/1998/Math/MathML">          
            <apply>
              <times/>
              <apply>
                <times/>
                <apply>
                  <power/>
                  <ci> s00 </ci>
                  <ci> p24 </ci>
                </apply>
                <ci> s14 </ci>
              </apply>
              <ci> p22 </ci>
            </apply>
          </math>
                </kineticLaw>
      </reaction>
      <reaction id="reaction_nho70yyqEeW4gJPPHbb_Ew" name="r15" reversible="false" fast="false" compartment="chamber">
        <listOfReactants>
          <speciesReference id="reactantspeciesreference_sQqPsCyqEeW4gJPPHbb_Ew" constant="true" species="s14"/>
          <speciesReference id="reactantspeciesreference_HpKfoCywEeW4gJPPHbb_Ew" constant="true" species="s09" stoichiometry="10000"/>
        </listOfReactants>
        <listOfProducts>
          <speciesReference id="productspeciesreference_71DKoCyqEeW4gJPPHbb_Ew" constant="true" species="s16"/>
        </listOfProducts>
        <kineticLaw>
          <math xmlns="http://www.w3.org/1998/Math/MathML">          
            <apply>
              <times/>
              <apply>
                <times/>
                <apply>
                  <power/>
                  <ci> s09 </ci>
                  <ci> p24 </ci>
                </apply>
                <ci> s14 </ci>
              </apply>
              <ci> p22 </ci>
            </apply>
          </math>
                </kineticLaw>
      </reaction>
      <reaction id="reaction_DGPOYCytEeW4gJPPHbb_Ew" name="r16" reversible="false" fast="false" compartment="chamber">
        <listOfProducts>
          <speciesReference id="productspeciesreference_ENApMCytEeW4gJPPHbb_Ew" constant="true" species="s00"/>
        </listOfProducts>
        <listOfModifiers>
          <modifierSpeciesReference id="modifierspeciesreference_KaPngCytEeW4gJPPHbb_Ew" species="s04"/>
        </listOfModifiers>
        <kineticLaw>
          <math xmlns="http://www.w3.org/1998/Math/MathML">          
            <apply>
              <times/>
              <ci> s04 </ci>
              <ci> p01 </ci>
            </apply>
          </math>
                </kineticLaw>
      </reaction>
      <reaction id="reaction_DaUoACytEeW4gJPPHbb_Ew" name="r17" reversible="false" fast="false" compartment="chamber">
        <listOfProducts>
          <speciesReference id="productspeciesreference_E_ICoCytEeW4gJPPHbb_Ew" constant="true" species="s00"/>
        </listOfProducts>
        <listOfModifiers>
          <modifierSpeciesReference id="modifierspeciesreference_SpeSwCytEeW4gJPPHbb_Ew" species="s05"/>
        </listOfModifiers>
        <kineticLaw>
          <math xmlns="http://www.w3.org/1998/Math/MathML">          
            <apply>
              <times/>
              <ci> s05 </ci>
              <ci> p27 </ci>
            </apply>
          </math>
                </kineticLaw>
      </reaction>
      <reaction id="reaction_DyieQCyuEeW4gJPPHbb_Ew" name="r18" reversible="false" fast="false" compartment="chamber">
        <listOfProducts>
          <speciesReference id="productspeciesreference_GIIcoCyuEeW4gJPPHbb_Ew" constant="true" species="s00"/>
        </listOfProducts>
        <listOfModifiers>
          <modifierSpeciesReference id="modifierspeciesreference_L_ZscCyuEeW4gJPPHbb_Ew" species="s15"/>
        </listOfModifiers>
        <kineticLaw>
          <math xmlns="http://www.w3.org/1998/Math/MathML">          
            <apply>
              <times/>
              <apply>
                <times/>
                <ci> s15 </ci>
                <ci> p23 </ci>
              </apply>
              <ci> p24 </ci>
            </apply>
          </math>
                </kineticLaw>
      </reaction>
      <reaction id="reaction_Mt72gCyvEeW4gJPPHbb_Ew" name="r19" reversible="false" fast="false" compartment="chamber">
        <listOfProducts>
          <speciesReference id="productspeciesreference_NcygkCyvEeW4gJPPHbb_Ew" constant="true" species="s03"/>
        </listOfProducts>
        <listOfModifiers>
          <modifierSpeciesReference id="modifierspeciesreference_RTZlwCyvEeW4gJPPHbb_Ew" species="s04"/>
        </listOfModifiers>
        <kineticLaw>
          <math xmlns="http://www.w3.org/1998/Math/MathML">          
            <apply>
              <times/>
              <ci> s04 </ci>
              <ci> p26 </ci>
            </apply>
          </math>
                </kineticLaw>
      </reaction>
      <reaction id="reaction_dLOIUCyvEeW4gJPPHbb_Ew" name="r21" reversible="false" fast="false" compartment="chamber">
        <listOfReactants>
          <speciesReference id="reactantspeciesreference_fUT7wCyvEeW4gJPPHbb_Ew" constant="true" species="s03"/>
        </listOfReactants>
        <kineticLaw>
          <math xmlns="http://www.w3.org/1998/Math/MathML">          
            <ci> p31 </ci>
          </math>
                </kineticLaw>
      </reaction>
      <reaction id="reaction_vyaF4CyvEeW4gJPPHbb_Ew" name="r22" reversible="false" fast="false" compartment="chamber">
        <listOfProducts>
          <speciesReference id="productspeciesreference_xiuM8CyvEeW4gJPPHbb_Ew" constant="true" species="s09"/>
        </listOfProducts>
        <listOfModifiers>
          <modifierSpeciesReference id="modifierspeciesreference_5MQKICyvEeW4gJPPHbb_Ew" species="s11"/>
        </listOfModifiers>
        <kineticLaw>
          <math xmlns="http://www.w3.org/1998/Math/MathML">          
            <apply>
              <times/>
              <ci> s11 </ci>
              <ci> p01 </ci>
            </apply>
          </math>
                </kineticLaw>
      </reaction>
      <reaction id="reaction_wFBf4CyvEeW4gJPPHbb_Ew" name="r23" reversible="false" fast="false" compartment="chamber">
        <listOfProducts>
          <speciesReference id="productspeciesreference_yNGmsCyvEeW4gJPPHbb_Ew" constant="true" species="s09"/>
        </listOfProducts>
        <listOfModifiers>
          <modifierSpeciesReference id="modifierspeciesreference__JEpcCyvEeW4gJPPHbb_Ew" species="s12"/>
        </listOfModifiers>
        <kineticLaw>
          <math xmlns="http://www.w3.org/1998/Math/MathML">          
            <apply>
              <times/>
              <ci> s12 </ci>
              <ci> p27 </ci>
            </apply>
          </math>
                </kineticLaw>
      </reaction>
      <reaction id="reaction_MrWAECywEeW4gJPPHbb_Ew" name="r24" reversible="false" fast="false" compartment="chamber">
        <listOfProducts>
          <speciesReference id="productspeciesreference_OexFgCywEeW4gJPPHbb_Ew" constant="true" species="s09"/>
        </listOfProducts>
        <listOfModifiers>
          <modifierSpeciesReference id="modifierspeciesreference_RcpL4CywEeW4gJPPHbb_Ew" species="s16"/>
        </listOfModifiers>
        <kineticLaw>
          <math xmlns="http://www.w3.org/1998/Math/MathML">          
            <apply>
              <times/>
              <apply>
                <times/>
                <ci> s16 </ci>
                <ci> p23 </ci>
              </apply>
              <ci> p24 </ci>
            </apply>
          </math>
                </kineticLaw>
      </reaction>
      <reaction id="reaction_dpVLMCywEeW4gJPPHbb_Ew" name="r25" reversible="false" fast="false" compartment="chamber">
        <listOfProducts>
          <speciesReference id="productspeciesreference_eQGQQCywEeW4gJPPHbb_Ew" constant="true" species="s10"/>
        </listOfProducts>
        <listOfModifiers>
          <modifierSpeciesReference id="modifierspeciesreference_iWRbcCywEeW4gJPPHbb_Ew" species="s11"/>
        </listOfModifiers>
        <kineticLaw>
          <math xmlns="http://www.w3.org/1998/Math/MathML">          
            <apply>
              <times/>
              <ci> s11 </ci>
              <ci> p26 </ci>
            </apply>
          </math>
                </kineticLaw>
      </reaction>
      <reaction id="reaction_r5HqsCywEeW4gJPPHbb_Ew" name="r27" reversible="false" fast="false" compartment="chamber">
        <listOfProducts>
          <speciesReference id="productspeciesreference_sigl8CywEeW4gJPPHbb_Ew" constant="true" species="s10"/>
        </listOfProducts>
        <kineticLaw>
          <math xmlns="http://www.w3.org/1998/Math/MathML">          
            <ci> p31 </ci>
          </math>
                </kineticLaw>
      </reaction>
    </listOfReactions>
  </model>
</sbml>
