# Supplementary material for: Quantitative time-resolved analysis reveals intricate, differential regulation of standard- and immuno-proteasomes
Source: eLife. 2015 Sep 22;4:e07545. doi: 10.7554/eLife.07545 (PMC4611054; doi:10.7554/eLife.07545)
Supplement: Figure 2—source data 3. — The species for all models shown in Figure 2 are defined. The initial conditions are known and defined in Supplementary file 1. DOI: http://dx.doi.org/10.7554/eLife.07545.012 [file elife07545s003.zip]

Archive with 5 entries (4 files):
- Figure2_sourceData3.pdf
- __MACOSX/
- __MACOSX/._Figure2_sourceData3.pdf
- Figure2_sourceData3.tex
- __MACOSX/._Figure2_sourceData3.tex
