# Supplementary material for: Quantitative time-resolved analysis reveals intricate, differential regulation of standard- and immuno-proteasomes
Source: eLife. 2015 Sep 22;4:e07545. doi: 10.7554/eLife.07545 (PMC4611054; doi:10.7554/eLife.07545)
Supplement: Figure 2—source data 3. — The species for all models shown in Figure 2 are defined. The initial conditions are known and defined in Supplementary file 1. DOI: http://dx.doi.org/10.7554/eLife.07545.012 [file elife07545s003.zip › Figure2_sourceData3.tex]

\documentclass[fleqn]{article}

\usepackage {amsmath, amssymb, amsfonts,bm}
\usepackage {graphics}
\usepackage {graphicx}
%\usepackage[numbers,sort&compress]{natbib} 
\usepackage {longtable}
%\usepackage {pgf,tikz,url}
\usepackage {float,afterpage,color} % for putting figure exactly where you want to, see appendix here
\usepackage {verbatim} % for begin comment, end comment
%\usetikzlibrary{arrows,automata,shapes,snakes,backgrounds,topaths,petri}
\usepackage {subfigure}
\usepackage{chemarr} % for xrightleftharpoons
\usepackage{lscape}
\usepackage{bbm,dsfont}
\usepackage{setspace}
\usepackage{fancyheadings}
\usepackage{float,afterpage}
%\usepackage{bibspacing}
\usepackage{multirow}
\usepackage{color}
\usepackage{pgf,tikz,float,pgfpages}
\usetikzlibrary{arrows,snakes,backgrounds,matrix,topaths,petri,fit,trees,patterns,shapes,shadows}
\usetikzlibrary{plothandlers,plotmarks}
\usetikzlibrary{decorations.pathmorphing,positioning}

\usepackage{algorithm}
\usepackage{algorithmicx,algpseudocode}
\usepackage{gensymb}
\usepackage{caption}

\usepackage{anysize}
\marginsize{2cm}{2cm}{2cm}{2cm}

\renewcommand\Re{\operatorname{Re}}
\renewcommand\Im{\operatorname{Im}}
\newcommand{\1}{\mathbbm{1}}
\DeclareMathOperator{\argmax}{argmax}
\DeclareMathOperator{\argmin}{argmin}
\newcommand{\etal}{et al.\ }
\newcommand{\etc}{etc\ }
\newcommand{\ie}{i.e.\ }
\newcommand{\eg}{e.g.\ }
\newcommand{\cf}{c.f.\ }
\newcommand{\lk}{\text{lk}}
\newcommand{\pr}{\text{Pr}}
\newcommand{\aic}{\text{AIC}}
\newcommand{\var}{\text{Var}}
\newcommand{\btheta}{\bm{\theta}}
\newcommand{\bD}{\bm{D}}
\newcommand{\bX}{\bm{X}}
\newcommand{\bS}{\bm{S}}
\newcommand{\R}{\mathbb{R}}
\newcommand{\celeg}{{\em C.elegans}}
\newcommand{\scere}{{\em S.cerevisiae}}
\newcommand{\pa}{\text{Pa}}
\newcommand{\be}{\begin{equation}}
\newcommand{\ee}{\end{equation}}
\newcommand{\ex}{q}
\newcommand{\exset}{Q}
\newcommand{\exdim}{{|Q|}}
\renewcommand{\figurename}{{\bf Figure}}
\renewcommand{\tablename}{Table}
\makeatletter 
\renewcommand{\thefigure}{{\bf \@arabic \c@figure  - figure supplement 1}}
\makeatother
\captionsetup{font={stretch=1.5}}

\usepackage[comma,authoryear]{natbib}
\date{}
\onehalfspace

\begin{document}
\pagestyle{empty}
\title{Figure 2 - source data 3:\\Quantitative time-resolved analysis reveals intricate, differential regulation of standard and immuno-proteasomes.}
\author{Juliane Liepe, Hermann-Georg  Holzh{\"u}tter, Elena Bellavista, Peter M. Kloetzel, \\Michael P. H. Stumpf, Michele Mishto}
\maketitle


\begin{table}[H]
\small
\caption{\ List of mathematical model species}
\label{TabSpecies}
\begin{tabular*}{\textwidth}{@{\extracolsep{\fill}}llccccc}
\hline
peptide-bond hydrolysis &  \\
\hline
$E_0$ & initial proteasome concentration\\
$S$ & substrate inside the chamber\\
$P$ & product inside the chamber\\
\hline
transport &  \\
\hline
$S_{out}$ & substrate outside the chamber\\
$P_{out}$ & product outside the chamber\\
$G_1$ & proteasome gate for influx\\
$G_2$ & proteasome gate for efflux\\
$[G_1S_{out}]$ & substrate bound to proteasome gate for influx\\
$[G_1P_{out}]$ & product bound to proteasome gate for influx\\
$[G_2S]$ & substrate bound to proteasome gate for efflux\\
$[G_2P]$ & product bound to proteasome gate for efflux\\
\hline
transport regulation &  \\
\hline
$E_{reg}$ & enhancing regulator site\\
$[E_{reg}S_{out}]$ & substrate bound to enhancing regulator site outside the chamber\\
$[E_{reg}P_{out}]$ & product bound to enhancing regulator site outside the chamber\\
$[E_{reg}S]$ & substrate bound to enhancing regulator site inside the chamber\\
$[E_{reg}P]$ & product bound to enhancing regulator site inside the chamber\\
$I_{0}$ & initial concentration of inhibiting regulator site outside the chamber\\
$I_{free}$ & inhibiting regulator site outside the chamber\\
$[IS]$ & substrate bound to inhibiting regulator site outside the chamber\\
$[IP]$ & product bound to inhibiting regulator site outside the chamber\\


\hline
\end{tabular*}
 \end{table} 
 


\bibliography{bibProteasome}
\bibliographystyle{apalike}
\end{document}
